# Supplementary material for: Molecular Characterization of Ciborinia camelliae Kohn Shows Intraspecific Variability and Suggests Transcontinental Movement of the Pathogen
Source: Microorganisms. 2023 Nov 8;11(11):2727. doi: 10.3390/microorganisms11112727 (PMC10673376; doi:10.3390/microorganisms11112727)
Supplement: Supplementary file 1 [file microorganisms-11-02727-s001.zip]

Archive with 2 entries (2 files):
- Supplementary Material.pdf
- up-pcr gel images.pdf
